# Supplementary material for: Bee Pollen and Probiotics May Alter Brain Neuropeptide Levels in a Rodent Model of Autism Spectrum Disorders
Source: Metabolites. 2022 Jun 18;12(6):562. doi: 10.3390/metabo12060562 (PMC9230532; doi:10.3390/metabo12060562)
Supplement: Supplementary file 1 [file metabolites-12-00562-s001.zip]

Archive with 1 entries (1 files):
- metabolites-1771222-supplementary.pdf
